# Supplementary material for: Combined Effect of Conventional Chemotherapy with Epigenetic Modulators on Glioblastoma
Source: Genes (Basel). 2025 Jan 24;16(2):138. doi: 10.3390/genes16020138 (PMC11855767; doi:10.3390/genes16020138)
Supplement: Supplementary file 1 [file genes-16-00138-s001.zip]

Archive with 3 entries (3 files):
- Fig S1.tif
- Fig S2.tiff
- Supplementary Tables.pdf
